# Supplementary material for: Timing over Tuning: Overcoming the Shortcomings of a Line Attractor during a Working Memory Task
Source: PLoS Comput Biol. 2014 Jan 30;10(1):e1003437. doi: 10.1371/journal.pcbi.1003437 (PMC3907287; doi:10.1371/journal.pcbi.1003437)
Supplement: Code S1 — Implementation of the feed forward network, as described by (3–4).) I have included the file mem_net.txt. This is a file for use with the dynamical systems software XPPAUT [21]. (TXT) [file pcbi.1003437.s001.txt]

# Jon Drover - 11/29/13
# The feedforward model simulation file.
# Used with XPPAUT (www.pitt.edu/~phase)
# See below for parameter definitions

# Noise variable 
weiner w[0..150]

# The cells. Cells 0-100 are the early and persistent cells
# Cells 101-150 are the late cells. 
x0'=1/tau*(-x0+f(0))
x[1..100]'=1/tau*(-x[j]+f(x[j-1])+J_rec*f(x101)+sig*w[j])
x[101..150]'=1/tau_RO*(-x[j]+f2(x[j-1])+sig*w[j])

# Some gadgets to do all of the switching.
f(s)=J_strength*(s-R_drive)*stim/(stim-R_drive)*heav(s)*heav(5-s)
f2(s)=heav(-Ex+Ex_drive+0.5)*f(s)

R_drive=-R*heav(t_off-t)+R*heav(t-t_on)
stim=stim1*heav(t_on-t)+stim2*heav(t-t_on)*heav(el_fin-t)
Ex_drive=Ex*heav(t-t_recruit)

par t_off=20 R=0.25 tau=1.0 tau_RO=1.0 el_fin=100
par stim1=0.6 stim2=0.5 sig=0.02 t_on=80
par Ex=1 t_recruit=47 J_strength=0.98 J_rec=0.04

# Parameter explanations (only the important ones)
# t_off - time when the stimulus is removed.
# stim1 - the f1 stimulus frequency
# stim2 - the f2 stimulus frequency
# sig - the variance (sort of) of the Wiener process.
# t_on - time when f2 is received.
# t_recruit - time of the executive input.
# J_strength - The feed forward connection strength
# J_rec - The strength of the feedback from the late cells.

@ total=150
@ method=euler
@ dt=0.05
@ xhi=100
@ ylo=0
@ yp=x90

done
